# Supplementary material for: Postoperative bleeding after percutaneous transhepatic gallbladder drainage and aspiration in patients receiving antithrombotic therapy
Source: PLoS One. 2023 Aug 18;18(8):e0288463. doi: 10.1371/journal.pone.0288463 (PMC10437875; doi:10.1371/journal.pone.0288463)
Supplement: S1 Data — (XLSX) [file pone.0288463.s001.xlsx]

## Sheet: N194 PTGBI
No	Sex (1;male, 0;female)	age	age(1;80≤, 0;<80)	Severity of cholecystitis (1;mild, 2;moderate, 3;severe)	procedure (1;PTGBD, 0;PTGBA)	Antithrombotic therapy at baseline (2; multiple antithrombotic drugs, 1; single antithrombotic drug, 0;no prior antithrombotic therapy)	Aspirin at baseline (1;present, 0;absent)	Clopidogrel at baseline (1;present, 0;absent)	Prasugrel at baseline (1;present, 0;absent)	Cilostazol at baseline (1;present, 0;absent)	Warfarin at baseline (1;present, 0;absent)	Rivaroxaban at baseline (1;present, 0;absent)	Apixaban at baseline (1;present, 0;absent)	Edoxaban at baseline (1;present, 0;absent)	replacement with heparin (1;present, 0;absent)	vitamin K reversal of warfarin (1;present, 0;absent)	Regimens of Antithrombotic therapy (3;Multiple-drugs group, 2;Single-drug group, 1;Discontinuing drugs group, 0; No drug group)	Category (1;Multiple-drugs group, 0; Other groups)	thromboembolism events (1;present, 0;absent)	Advanced cancer (1;present, 0;absent)	Cardiovascular disease (1;present, 0;absent)	Cerebrovascular disease (1;present, 0;absent)	Hemodialysis (1;present, 0;absent)	Liver cirrhosis (1;present, 0;absent)	PT-INR	PT-INR (1;1.5<, 0;1.5≥)	Hb（ g/dL, pre）	Hb（ g/dL, post）	decrease in hemoglobin levels > 2 g/dL (1;present, 0;absent)	PLT (x104/mL)	PLT (1;15<, 0; 15≥) (x104/mL)	Significant bleeding event (1;present, 0;absent)	Severe bleeding (1;present, 0;absent)
1	0	88	1	2	0	2	1	1	0	0	0	0	0	0	0	0	3	1	0	0	1	0	0	0	1.3	0	9.2	5.6	1	13.5	0	1	1
2	0	86	1	2	0	1	1	0	0	0	0	0	0	0	0	0	2	0	0	1	0	0	0	0	1.13	0	10.6	8.8	0	59.6	1	0	0
3	0	82	1	3	1	0	0	0	0	0	0	0	0	0	0	0	0	0	0	1	1	0	0	1	1.25	0	7.7	9.5	0	20.1	1	0	0
4	1	87	1	1	0	1	1	0	0	0	0	0	0	0	0	0	2	0	0	0	1	0	0	0	1.07	0	11	10.7	0	16.7	1	0	0
5	0	81	1	2	1	1	0	0	0	0	1	0	0	0	0	0	2	0	0	0	1	0	0	0	1.64	1	10.4	10.6	0	11.4	0	0	0
6	0	56	0	2	1	1	0	0	0	0	1	0	0	0	0	0	1	0	0	1	0	0	0	0	1.16	0	10.7	9.7	0	33.2	1	0	0
7	0	68	0	2	1	0	0	0	0	0	0	0	0	0	0	0	0	0	0	0	0	0	0	0	1.28	0	13.9	14	0	34.8	1	0	0
8	1	73	0	2	0	1	1	0	0	0	0	0	0	0	0	0	2	0	0	0	0	0	0	0	1.12	0	13.6	13.1	0	13.9	0	0	0
9	0	87	1	2	0	1	1	0	0	0	0	0	0	0	0	0	1	0	0	0	1	0	0	0	1.1	0	11.3	10.3	0	15.6	1	0	0
10	0	70	0	2	0	1	1	0	0	0	0	0	0	0	0	0	2	0	0	0	0	0	0	0	1.07	0	12.8	11.5	0	29.5	1	0	0
11	0	85	1	2	1	0	0	0	0	0	0	0	0	0	0	0	0	0	0	0	0	0	0	0	0.95	0	8.9	9.2	0	17.1	1	0	0
12	1	74	0	2	1	0	0	0	0	0	0	0	0	0	0	0	0	0	0	0	0	0	0	0	1.45	0	14.4	13.8	0	14.5	0	0	0
13	1	49	0	2	1	1	0	0	0	0	1	0	0	0	0	0	1	0	0	1	0	0	0	0	1.25	0	11.9	10.1	0	4.5	0	0	0
14	1	65	0	2	1	0	0	0	0	0	0	0	0	0	0	0	0	0	0	0	0	0	0	0	1.25	0	13.5	12.9	0	23.8	1	0	0
15	0	91	1	2	0	0	0	0	0	0	0	0	0	0	0	0	0	0	0	0	0	0	0	0	1.26	0	10.8	10.4	0	24.3	1	0	0
16	0	56	0	2	0	2	1	0	0	1	1	0	0	0	0	0	3	1	0	0	1	0	1	0	2.74	1	9.5	7.4	1	15.8	1	1	1
17	1	53	0	2	0	1	0	1	0	0	0	0	0	0	0	0	2	0	0	0	1	0	0	0	1.16	0	14.2	13	0	26.1	1	0	0
18	1	53	0	2	1	1	0	1	0	0	0	0	0	0	0	0	2	0	0	0	1	0	0	0	1.29	0	12.9	13	0	19.5	1	0	0
19	0	94	1	2	1	1	0	0	0	0	1	0	0	0	1	0	1	0	0	1	1	0	0	0	1.38	0	10.9	13.8	0	26.6	1	0	0
20	0	73	0	2	0	2	1	1	0	0	0	0	0	0	0	0	3	1	0	1	1	0	1	0	0.98	0	7.9	7.3	0	8.6	0	1	0
21	0	80	1	2	1	0	0	0	0	0	0	0	0	0	0	0	0	0	0	0	1	0	0	0	1.25	0	9.8	10.4	0	12.7	0	0	0
22	0	80	1	3	1	0	0	0	0	0	0	0	0	0	0	0	0	0	0	0	1	0	0	0	1.47	0	12	12	0	12.7	0	0	0
23	0	85	1	1	1	1	0	0	0	1	0	0	0	0	0	0	1	0	0	0	1	0	0	0	1.27	0	8.7	7.9	0	11.8	0	0	0
24	0	78	0	2	0	2	1	0	0	1	0	0	0	0	0	0	3	1	0	1	0	0	0	0	1.13	0	7.7	8.9	0	48	1	1	0
25	1	82	1	2	1	1	1	0	0	0	0	0	0	0	0	0	2	0	0	0	1	0	0	0	1.1	0	12	11.6	0	14.9	0	0	0
26	0	89	1	2	1	0	0	0	0	0	0	0	0	0	0	0	0	0	0	0	0	0	0	0	1.08	0	9.3	8.7	0	19.7	1	0	0
27	0	84	1	2	0	0	0	0	0	0	0	0	0	0	0	0	0	0	0	0	0	0	0	0	1.46	0	11.6	12.3	0	11	0	0	0
28	1	65	0	2	1	0	0	0	0	0	0	0	0	0	0	0	0	0	0	0	0	0	0	0	1.25	0	12.1	12	0	25.6	1	0	0
29	0	94	1	2	1	1	0	0	0	0	1	0	0	0	0	1	1	0	0	1	1	0	0	0	1.29	0	10.9	10.5	0	29	1	0	0
30	0	88	1	2	0	0	0	0	0	0	0	0	0	0	0	0	0	0	0	0	0	0	0	0	1.02	0	10.6	10.5	0	25	1	0	0
31	1	79	0	3	1	0	0	0	0	0	0	0	0	0	0	0	0	0	0	0	0	0	0	0	1.41	0	8.3	7.5	0	7.4	0	0	0
32	1	83	1	2	0	2	1	1	0	0	0	0	0	0	0	0	3	1	0	0	1	0	0	0	1.29	0	12.1	13.4	0	53.3	1	0	0
33	1	80	1	2	0	1	1	0	0	0	0	0	0	0	0	0	2	0	0	0	1	0	0	0	1.18	0	14.8	14.8	0	20.2	1	0	0
34	1	80	1	2	1	1	1	0	0	0	0	0	0	0	0	0	1	0	0	0	1	0	0	0	1.08	0	10	7.9	1	11.7	0	1	0
35	0	83	1	2	1	2	1	1	0	0	0	0	0	0	0	0	2	0	0	0	1	0	0	0	1.37	0	11.2	11.6	0	44.3	1	0	0
36	1	82	1	1	0	2	0	1	0	0	0	0	1	0	0	0	3	1	0	0	1	0	0	0	1.31	0	14	13.6	0	17.7	1	0	0
37	0	82	1	2	1	2	0	1	0	0	0	0	1	0	0	0	1	0	0	0	1	0	0	0	1.71	1	10.8	12.3	0	24	1	0	0
38	1	70	0	1	1	2	1	0	0	1	0	0	0	0	0	0	2	0	0	0	1	0	0	0	0.99	0	15.2	15.8	0	14.6	0	0	0
39	1	84	1	3	1	0	0	0	0	0	0	0	0	0	0	0	0	0	0	0	0	1	0	0	1.04	0	12.7	12.3	0	21	1	0	0
40	0	79	0	3	1	2	1	1	0	0	0	0	0	0	0	0	2	0	0	0	1	0	1	0	0.97	0	8.7	9.7	0	8.1	0	0	0
41	1	84	1	2	1	1	1	0	0	0	0	0	0	0	0	0	2	0	0	1	0	0	0	1	1.22	0	14.4	13.3	0	25.1	1	0	0
42	0	80	1	2	1	1	1	0	0	0	0	0	0	0	0	0	2	0	0	0	1	0	0	0	1.09	0	11.8	13.1	0	19	1	0	0
43	1	75	0	1	0	2	1	1	0	0	0	0	0	0	0	0	3	1	0	1	1	0	0	0	1	0	14.5	13.5	0	16.6	1	0	0
44	1	69	0	3	1	1	0	1	0	0	0	0	0	0	0	0	2	0	0	0	1	1	1	0	1.28	0	14	13.9	0	10.6	0	0	0
45	0	67	0	3	1	0	0	0	0	0	0	0	0	0	0	0	0	0	0	1	0	0	0	0	1.71	1	8.5	7.6	0	11	0	0	0
46	1	78	0	3	1	0	0	0	0	0	0	0	0	0	0	0	0	0	0	0	0	0	0	0	1.46	0	7.4	7.1	0	21.7	1	0	0
47	1	86	1	2	1	0	0	0	0	0	0	0	0	0	0	0	0	0	0	0	0	0	0	0	0.96	0	12.7	11.2	0	14.4	0	0	0
48	1	75	0	3	1	0	0	0	0	0	0	0	0	0	0	0	0	0	0	0	0	0	0	0	1.39	0	13.8	12	0	23.7	1	0	0
49	1	69	0	2	1	1	1	0	0	0	0	0	0	0	0	0	2	0	0	0	0	1	0	0	1.24	0	13.1	11.3	0	40.7	1	0	0
50	1	88	1	2	0	2	1	1	0	0	0	0	0	0	0	0	3	1	0	0	1	0	0	0	1.26	0	10.2	10.3	0	30	1	0	0
51	1	68	0	3	0	1	0	0	0	0	1	0	0	0	0	0	1	0	0	0	1	0	0	0	1.53	1	13.4	12.7	0	21.8	1	0	0
52	0	64	0	3	0	0	0	0	0	0	0	0	0	0	0	0	0	0	0	0	0	1	0	0	0.99	0	14.5	14.3	0	9.4	0	0	0
53	0	70	0	3	1	0	0	0	0	0	0	0	0	0	0	0	0	0	0	1	0	0	0	0	1.09	0	10	10.2	0	6.9	0	0	0
54	0	81	1	1	1	1	1	0	0	0	0	0	0	0	0	0	2	0	0	1	1	0	0	0	1.39	0	12.6	11.1	0	16.7	1	0	0
55	1	46	0	2	1	0	0	0	0	0	0	0	0	0	0	0	0	0	0	0	0	0	0	0	1.14	0	13.9	13.9	0	40	1	0	0
56	1	76	0	1	1	2	0	0	0	1	1	0	0	0	1	0	1	0	0	0	0	0	1	0	2.84	1	13.5	13.2	0	12.3	0	0	0
57	0	69	0	1	1	0	0	0	0	0	0	0	0	0	0	0	0	0	0	0	0	0	0	0	1.26	0	10	9.6	0	26.1	1	0	0
58	0	74	0	2	1	2	1	1	0	0	0	0	0	0	0	0	3	1	0	1	1	0	1	0	1.16	0	9.3	10.3	0	23	1	0	0
59	0	51	0	1	0	0	0	0	0	0	0	0	0	0	0	0	0	0	0	0	0	0	0	0	1.54	1	9.4	9.4	0	26.5	1	0	0
60	0	51	0	2	1	0	0	0	0	0	0	0	0	0	0	0	0	0	0	0	0	0	0	0	1.54	1	9.4	9.4	0	25.6	1	0	0
61	0	83	1	1	1	1	0	0	0	0	1	0	0	0	1	0	1	0	0	0	1	0	1	0	1.39	0	7.4	7.2	0	4.8	0	1	0
62	1	76	0	3	1	2	1	1	0	0	0	0	0	0	0	0	2	0	0	0	1	0	0	0	1.12	0	8.6	7.7	0	14.8	0	0	0
63	1	80	1	2	1	0	0	0	0	0	0	0	0	0	0	0	0	0	0	0	0	0	0	0	1.46	0	12.2	11.3	0	13.4	0	0	0
64	0	92	1	1	1	0	0	0	0	0	0	0	0	0	0	0	0	0	0	0	0	0	0	0	1.22	0	8.3	8.4	0	24.3	1	0	0
65	1	59	0	3	0	1	1	0	0	0	0	0	0	0	0	0	1	0	0	0	0	0	0	0	1.23	0	10.9	11.8	0	17.8	1	0	0
66	1	59	0	3	0	1	1	0	0	0	0	0	0	0	0	0	1	0	0	0	0	0	0	0	1.23	0	10.2	9.3	0	22.3	1	0	0
67	1	64	0	2	1	0	0	0	0	0	0	0	0	0	0	0	0	0	0	1	0	0	0	0	1.36	0	12.2	12.5	0	12.4	0	0	0
68	1	88	1	2	1	1	0	1	0	0	0	0	0	0	0	0	2	0	0	0	0	1	0	0	1.34	0	13.1	11.5	0	11.3	0	0	0
69	0	75	0	1	1	1	0	1	0	0	0	0	0	0	0	0	2	0	0	0	1	0	0	0	1.13	0	10.1	15.2	0	15.9	1	1	0
70	0	85	1	1	1	1	0	1	0	0	0	0	0	0	0	0	2	0	0	0	0	1	0	0	1.32	0	12.6	14.3	0	9.8	0	0	0
71	1	76	0	2	0	1	1	0	0	0	0	0	0	0	0	0	2	0	0	0	0	1	0	0	1.24	0	7.1	7.7	0	8.2	0	0	0
72	0	57	0	2	1	0	0	0	0	0	0	0	0	0	0	0	0	0	0	0	0	0	0	0	1.08	0	15.6	14.7	0	26	1	0	0
73	1	76	0	2	1	0	0	0	0	0	0	0	0	0	0	0	0	0	0	0	0	0	0	0	1.19	0	16.2	15.5	0	13.9	0	0	0
74	0	85	1	1	1	0	0	0	0	0	0	0	0	0	0	0	0	0	0	0	0	0	0	0	1.08	0	10.5	10.7	0	13.4	0	0	0
75	0	82	1	3	0	0	0	0	0	0	0	0	0	0	0	0	0	0	0	0	0	0	0	0	1.17	0	7.2	8	0	14.4	0	0	0
76	0	85	1	2	1	1	0	1	0	0	0	0	0	0	0	0	1	0	0	0	1	1	0	0	1.2	0	9	9.3	0	17.4	1	0	0
77	0	83	1	2	1	1	0	0	0	0	0	0	1	0	0	0	2	0	0	0	1	0	0	0	1.52	1	11.6	10.8	0	18.7	1	0	0
78	1	83	1	2	1	2	0	0	1	0	1	0	0	0	0	0	2	0	0	0	1	0	0	0	1.25	0	10.2	8.8	0	15.6	1	1	0
79	1	84	1	2	1	0	0	0	0	0	0	0	0	0	0	0	0	0	0	0	0	0	1	0	0.95	0	11.8	11.7	0	4.1	0	0	0
80	0	83	1	2	1	1	1	0	0	0	0	0	0	0	0	0	2	0	0	0	1	0	0	0	1.33	0	11.5	10.9	0	18.1	1	0	0
81	1	79	0	3	1	2	0	0	0	1	0	0	0	1	0	0	3	1	0	1	1	0	0	0	1.67	1	7.7	7.7	0	18.3	1	0	0
82	1	84	1	2	1	2	1	0	1	0	0	0	0	0	0	0	3	1	0	0	1	0	0	0	1.03	0	11.6	11.6	0	12.3	0	1	0
83	1	85	1	2	1	0	0	0	0	0	0	0	0	0	0	0	0	0	0	1	0	0	0	0	1.08	0	15	12.2	1	18.5	1	1	0
84	0	88	1	2	0	2	1	1	0	0	0	0	0	0	0	0	3	1	0	0	0	1	0	0	1.2	0	10.1	9.7	0	24.7	1	0	0
85	0	88	1	2	1	2	1	1	0	0	0	0	0	0	0	0	1	0	0	0	0	1	0	0	1.16	0	11.3	11	0	30.2	1	0	0
86	0	83	1	2	0	0	0	0	0	0	0	0	0	0	0	0	0	0	0	0	0	0	0	0	0.87	0	11.5	9.9	0	17.4	1	0	0
87	1	50	0	2	1	1	1	0	0	0	0	0	0	0	0	0	2	0	0	0	1	0	0	0	0.84	0	17.6	16.3	0	23.7	1	0	0
88	1	73	0	1	1	2	1	0	1	0	0	0	0	0	0	0	3	1	0	0	1	0	0	0	0.93	0	15.4	16.4	0	15.9	1	1	0
89	1	84	1	2	1	1	1	0	0	0	0	0	0	0	0	0	2	0	0	0	1	0	0	0	1.1	0	12.9	11.2	0	9.4	0	0	0
90	1	50	0	2	1	0	0	0	0	0	0	0	0	0	0	0	0	0	0	0	0	0	0	0	1.07	0	10.8	10	0	35.2	1	0	0
91	1	89	1	2	1	1	0	0	0	1	0	0	0	0	0	0	1	0	0	0	0	1	0	0	1.24	0	14.7	13.4	0	15	1	1	0
92	0	93	1	3	1	0	0	0	0	0	0	0	0	0	0	0	0	0	0	0	0	0	0	0	1.72	1	10.1	8.2	0	10.3	0	0	0
93	1	81	1	2	1	0	0	0	0	0	0	0	0	0	0	0	0	0	0	0	0	0	0	0	1.01	0	10.3	9	0	31.7	1	0	0
94	1	89	1	1	0	1	0	1	0	0	0	0	0	0	0	0	2	0	0	0	0	1	0	0	1.01	0	13.1	12.6	0	18.7	1	0	0
95	1	89	1	2	0	1	0	1	0	0	0	0	0	0	0	0	1	0	0	0	0	1	0	0	1.27	0	12.5	12	0	17.7	1	0	0
96	1	89	1	2	1	1	0	1	0	0	0	0	0	0	0	0	1	0	0	0	0	1	0	0	1.27	0	12.5	12	0	17.7	1	0	0
97	1	82	1	2	1	1	0	0	0	0	0	1	0	0	0	0	1	0	0	0	1	0	0	0	1.06	0	14.9	14	0	22.7	1	0	0
98	1	74	0	3	1	2	1	1	0	0	0	0	0	0	0	0	3	1	0	0	1	0	0	0	1.25	0	12.5	12.3	0	28	1	0	0
99	1	80	1	2	1	1	1	0	0	0	0	0	0	0	0	0	2	0	0	1	1	0	0	0	1.16	0	9	7.7	0	44.7	1	0	0
100	1	80	1	2	1	1	1	0	0	0	0	0	0	0	0	0	2	0	0	1	1	0	0	0	1.05	0	8.3	7.2	0	35.1	1	0	0
101	1	83	1	2	1	2	1	1	0	0	0	0	0	0	0	0	3	1	0	0	1	0	0	0	1	0	11.1	10.1	0	7	0	0	0
102	1	65	0	3	1	0	0	0	0	0	0	0	0	0	0	0	0	0	0	0	1	0	1	0	1.08	0	9	8	0	19.4	1	0	0
103	0	75	0	2	0	1	0	0	0	0	1	0	0	0	0	0	1	0	0	1	0	0	0	0	1.29	0	9.5	11.1	0	3.9	0	0	0
104	0	87	1	2	1	0	0	0	0	0	0	0	0	0	0	0	0	0	0	0	0	0	0	0	1.38	0	12.5	11	0	34	1	0	0
105	0	98	1	2	1	1	1	0	0	0	0	0	0	0	0	0	2	0	0	0	1	0	0	0	1.24	0	9.6	10	0	12.8	0	0	0
106	1	83	1	3	0	2	1	1	0	0	0	0	0	0	0	0	1	0	0	0	1	0	0	0	1.12	0	10.5	10.3	0	8.7	0	0	0
107	0	82	1	2	0	2	1	1	0	0	0	0	0	0	0	0	3	1	0	0	1	0	0	0	1.12	0	8.2	8.6	0	4.5	0	0	0
108	1	83	1	3	1	0	0	0	0	0	0	0	0	0	0	0	0	0	0	1	0	0	0	0	1.28	0	8.8	7.1	0	10.3	0	0	0
109	1	70	0	2	0	1	0	0	0	0	0	0	0	1	0	0	2	0	0	0	1	0	0	0	1.49	0	13.3	11.9	0	10	0	0	0
110	0	72	0	2	1	0	0	0	0	0	0	0	0	0	0	0	0	0	0	1	0	0	0	0	1.17	0	11.9	11	0	25.2	1	0	0
111	1	79	0	2	0	2	0	1	0	0	0	1	0	0	0	0	2	0	0	0	1	1	0	0	1.07	0	11.2	10.3	0	17.3	1	0	0
112	1	74	0	2	0	2	1	1	0	0	0	0	0	0	0	0	1	0	0	0	1	1	0	0	0.96	0	15.1	13.9	0	19.8	1	0	0
113	0	79	0	2	0	2	0	1	0	0	0	1	0	0	1	0	2	0	0	0	1	1	0	0	1.07	0	10.5	10.8	0	17.3	1	1	1
114	1	81	1	2	1	2	1	0	1	0	0	0	0	0	0	0	3	1	0	0	1	0	0	0	1.05	0	11.4	9.9	0	18.4	1	0	0
115	1	61	0	2	1	0	0	0	0	0	0	0	0	0	0	0	0	0	0	1	0	0	0	0	1.59	1	10	10	0	23.8	1	0	0
116	1	69	0	1	1	0	0	0	0	0	0	0	0	0	0	0	0	0	0	1	0	0	0	0	1.21	0	12	10.3	0	11.6	0	0	0
117	0	76	0	3	0	1	0	0	0	0	0	0	1	0	1	0	1	0	0	0	1	0	0	0	2.14	1	9.7	8.8	0	11.5	0	0	0
118	1	54	0	2	1	0	0	0	0	0	0	0	0	0	0	0	0	0	0	0	0	0	0	0	1.51	1	14	13.2	0	22.6	1	0	0
119	0	80	1	1	1	2	1	0	0	0	0	0	0	1	0	0	3	1	0	0	1	0	1	0	1.72	1	8.9	8.3	0	14.3	0	1	1
120	0	52	0	2	0	0	0	0	0	0	0	0	0	0	0	0	0	0	0	0	0	0	0	0	1.24	0	11.4	11.7	0	27.1	1	0	0
121	1	70	0	1	1	0	0	0	0	0	0	0	0	0	0	0	0	0	0	1	0	0	0	0	1.27	0	9.6	9.1	0	25.1	1	1	0
122	0	47	0	1	1	2	1	0	0	0	1	0	0	0	0	0	2	0	0	0	1	0	1	0	1.06	0	11.4	11.2	0	22.3	1	0	0
123	1	84	1	3	1	2	1	1	0	0	0	0	0	0	0	0	3	1	0	0	1	0	1	0	1.23	0	10.6	10.5	0	16.7	1	0	0
124	1	56	0	2	1	0	0	0	0	0	0	0	0	0	0	0	0	0	0	0	0	0	0	0	1.15	0	15.5	15.1	0	27.4	1	0	0
125	0	85	1	1	1	1	1	0	0	0	0	0	0	0	0	0	2	0	0	0	1	0	0	0	1.18	0	11.7	9.9	0	11.2	0	0	0
126	1	76	0	1	1	2	1	0	0	0	0	0	0	1	0	0	3	1	0	1	1	1	0	0	1.36	0	12	12.6	0	25.1	1	1	0
127	0	52	0	1	1	0	0	0	0	0	0	0	0	0	0	0	0	0	0	0	0	0	0	0	1.21	0	14.1	12.5	0	25	1	0	0
128	0	77	0	1	1	0	0	0	0	0	0	0	0	0	0	0	0	0	0	0	1	0	0	0	0.9	0	8.7	8.4	0	6.4	0	0	0
129	0	95	1	1	1	0	0	0	0	0	0	0	0	0	0	0	0	0	0	0	0	0	0	0	1.12	0	8.5	8.4	0	29.7	1	0	0
130	1	72	0	1	1	0	0	0	0	0	0	0	0	0	0	0	0	0	0	1	0	0	0	0	1.19	0	12.9	12.5	0	21.4	1	0	0
131	0	71	0	1	1	1	0	0	0	0	0	1	0	0	0	0	2	0	0	1	0	1	0	0	0.84	0	8.3	8.6	0	30.7	1	0	0
132	0	93	1	1	0	0	0	0	0	0	0	0	0	0	0	0	0	0	0	0	0	1	0	0	1.1	0	8.7	9.6	0	20.8	1	0	0
133	1	82	1	1	1	1	1	0	0	0	0	0	0	0	0	0	2	0	0	0	0	1	0	0	1.01	0	14.5	12.6	0	18.3	1	0	0
134	1	75	0	1	0	0	0	0	0	0	0	0	0	0	0	0	0	0	0	0	0	1	0	0	1.26	0	9.6	10	0	17.3	1	0	0
135	1	78	0	1	1	1	0	0	0	1	0	0	0	0	0	0	1	0	0	0	0	1	0	0	1.13	0	13.6	11.8	0	21.9	1	0	0
136	0	72	0	1	1	0	0	0	0	0	0	0	0	0	0	0	0	0	0	0	0	0	0	0	1.27	0	7.6	7.6	0	15.5	1	0	0
137	0	77	0	3	1	2	1	1	0	0	0	0	0	0	0	0	3	1	0	0	1	1	1	0	1.25	0	9.4	10.3	0	26	1	0	0
138	1	43	0	1	0	0	0	0	0	0	0	0	0	0	0	0	0	0	0	1	0	0	0	0	1.11	0	12.1	10.9	0	30.1	1	0	0
139	0	75	0	3	1	0	0	0	0	0	0	0	0	0	0	0	0	0	0	0	0	0	0	0	1.02	0	9.8	7.8	1	3.9	0	1	1
140	0	84	1	3	1	0	0	0	0	0	0	0	0	0	0	0	0	0	0	1	1	0	0	0	1.81	1	9	8.8	0	14.6	0	0	0
141	0	89	1	2	0	1	0	0	0	0	0	0	0	1	0	0	1	0	0	0	1	0	0	0	1.25	0	10.2	9.4	0	16.1	1	0	0
142	1	74	0	1	0	2	1	1	0	0	0	0	0	0	0	0	3	1	0	1	1	0	0	0	0.99	0	10.3	10.8	0	16.4	1	0	0
143	1	45	0	2	0	2	1	0	0	1	1	0	0	0	1	0	1	0	0	0	1	0	0	0	1.4	0	15.8	14.9	0	17.6	1	1	0
144	1	71	0	2	1	0	0	0	0	0	0	0	0	0	0	0	0	0	0	1	0	0	0	0	1.35	0	8.3	8.5	0	17.6	1	0	0
145	1	69	0	3	1	1	0	0	0	0	1	0	0	0	0	1	1	0	0	0	1	1	0	0	1.98	1	10.4	10	0	50.4	1	0	0
146	1	86	1	1	0	0	0	0	0	0	0	0	0	0	0	0	0	0	0	0	1	0	0	0	0.98	0	11.5	11.4	0	23.7	1	0	0
147	0	68	0	1	0	0	0	0	0	0	0	0	0	0	0	0	0	0	0	0	0	0	1	1	1.05	0	8.3	7.8	0	6.2	0	0	0
148	0	71	0	2	1	0	0	0	0	0	0	0	0	0	0	0	0	0	0	0	0	0	0	0	1.36	0	13	11.8	0	21	1	0	0
149	1	76	0	3	1	0	0	0	0	0	0	0	0	0	0	0	0	0	0	0	0	0	1	0	1.41	0	9.8	9.3	0	4.3	0	0	0
150	0	84	1	3	1	1	0	0	0	0	1	0	0	0	0	0	1	0	0	0	0	0	0	0	1.26	0	8.4	7	0	7.8	0	0	0
151	1	72	0	3	1	0	0	0	0	0	0	0	0	0	0	0	0	0	0	0	0	0	0	0	1.18	0	15.6	15.2	0	12.6	0	0	0
152	1	68	0	2	1	1	0	0	0	0	1	0	0	0	1	0	1	0	0	0	0	0	0	0	1.24	0	13	12.6	0	14.6	0	0	0
153	1	75	0	2	0	2	1	1	0	0	0	0	0	0	0	0	3	1	0	0	1	1	1	0	1.11	0	9.1	8.7	0	31	1	0	0
154	1	75	0	1	0	2	1	1	0	0	0	0	0	0	0	0	3	1	0	0	1	0	0	0	1.3	0	12.5	13.3	0	15.9	1	0	0
155	0	80	1	1	1	0	0	0	0	0	0	0	0	0	0	0	0	0	0	0	1	0	0	0	0.96	0	7.4	7.8	0	16.3	1	0	0
156	0	80	1	2	1	0	0	0	0	0	0	0	0	0	0	0	0	0	0	0	1	0	0	0	0.96	0	7.7	7.1	0	35	1	0	0
157	1	75	0	3	0	2	1	1	0	0	0	0	0	0	0	0	3	1	0	0	1	0	0	0	1.01	0	14.3	14	0	16.9	1	0	0
158	1	61	0	1	0	1	0	1	0	0	0	0	0	0	0	0	2	0	0	0	0	1	0	0	1.34	0	10.7	9.1	0	26.3	1	0	0
159	1	48	0	3	1	0	0	0	0	0	0	0	0	0	0	0	0	0	0	1	0	0	0	0	1.51	1	10.4	10.4	0	13.5	0	0	0
160	0	91	1	2	0	2	1	0	0	0	1	0	0	0	0	1	2	0	0	0	1	0	0	0	4.79	1	13.6	12	0	26	1	0	0
161	0	80	1	2	1	0	0	0	0	0	0	0	0	0	0	0	0	0	0	0	0	0	0	0	1.03	0	9.7	9.8	0	20.2	1	0	0
162	1	76	0	1	1	1	1	0	0	0	0	0	0	0	0	0	2	0	0	0	1	0	1	0	0.97	0	9.6	7.1	1	15.6	1	1	0
163	1	76	0	1	1	1	1	0	0	0	0	0	0	0	0	0	2	0	0	0	1	0	1	0	0.97	0	9.4	9.4	0	10.8	0	0	0
164	0	79	0	2	1	0	0	0	0	0	0	0	0	0	0	0	0	0	0	0	0	0	0	0	1.2	0	12.6	10.8	0	26.9	1	0	0
165	0	73	0	1	1	0	0	0	0	0	0	0	0	0	0	0	0	0	0	1	0	0	0	0	0.97	0	11.2	10.5	0	20.1	1	0	0
166	0	73	0	1	1	0	0	0	0	0	0	0	0	0	0	0	0	0	0	1	0	0	0	0	0.97	0	9.3	8.6	0	16.1	1	0	0
167	1	68	0	2	0	0	0	0	0	0	0	0	0	0	0	0	0	0	0	1	0	0	0	0	1.19	0	11.6	11.6	0	27.7	1	0	0
168	0	78	0	2	1	2	1	1	0	0	0	0	0	0	0	0	3	1	0	0	1	0	0	0	1.53	1	8.8	8.7	0	35.4	1	0	0
169	1	89	1	3	0	1	1	0	0	0	0	0	0	0	0	0	2	0	0	0	1	0	0	0	1.53	1	14.6	14	0	26.5	1	0	0
170	0	78	0	2	1	2	1	1	0	0	0	0	0	0	0	0	3	1	0	0	1	0	0	0	1.46	0	9	9	0	17.6	1	0	0
171	0	78	0	2	0	2	0	1	0	0	1	0	0	0	0	0	2	0	0	0	1	0	0	0	1.49	0	12.1	11.3	0	15.9	1	0	0
172	0	77	0	2	1	0	0	0	0	0	0	0	0	0	0	0	0	0	0	0	0	1	0	0	1.06	0	14.2	12.3	0	30.2	1	0	0
173	0	77	0	2	0	2	1	0	0	0	1	0	0	0	0	0	2	0	0	0	1	0	0	0	1.79	1	10.9	10.9	0	18	1	0	0
174	1	87	1	2	0	1	1	0	0	0	0	0	0	0	0	0	2	0	0	0	1	0	0	0	1.06	0	12	12.7	0	12.6	0	0	0
175	1	81	1	3	0	1	1	0	0	0	0	0	0	0	0	0	2	0	0	0	1	0	0	0	1.3	0	7.4	7.2	0	3.2	0	0	0
176	1	79	0	3	0	2	1	0	0	1	0	0	0	0	0	0	3	1	0	0	1	1	0	0	1.08	0	12.5	12.8	0	6.9	0	0	0
177	1	76	0	2	0	2	1	1	0	0	0	0	0	0	0	0	3	1	0	0	1	0	0	0	1.38	0	10.9	11.6	0	15	1	0	0
178	1	75	0	1	0	2	1	1	0	1	0	0	0	0	0	0	3	1	0	0	1	1	1	0	1.03	0	10.9	10.1	0	28.6	1	0	0
179	1	75	0	3	1	2	1	1	0	1	0	0	0	0	0	0	3	1	0	0	1	1	1	0	1.15	0	10.1	9.6	0	25.5	1	0	0
180	1	76	0	1	1	2	0	0	0	0	1	0	0	0	1	0	1	0	0	1	0	1	0	0	1.03	0	7.8	7.9	0	6.7	0	0	0
181	0	65	0	1	1	0	0	0	0	0	0	0	0	0	0	0	0	0	0	0	0	0	0	0	1.17	0	12.4	12.6	0	25.6	1	0	0
182	1	76	0	2	0	2	1	0	0	1	0	0	0	0	0	0	3	1	0	0	0	1	0	0	1.17	0	14.4	13.8	0	15.2	1	0	0
183	1	82	1	2	1	1	0	0	0	1	0	0	0	0	0	0	1	0	0	1	1	0	0	0	1.28	0	11.6	10.8	0	29.8	1	0	0
184	1	77	0	3	1	1	0	0	0	0	1	0	0	0	0	0	2	0	0	1	1	1	0	0	1.98	1	14.3	13.1	0	15.3	1	0	0
185	1	77	0	2	0	2	1	0	0	1	0	0	0	0	0	0	3	1	0	1	1	1	0	0	1.24	0	11.6	10.7	0	10.2	0	1	1
186	1	86	1	2	0	1	1	0	0	0	0	0	0	0	0	0	2	0	0	1	1	0	0	0	1.35	0	9.6	9.8	0	11.9	0	0	0
187	1	86	1	2	1	1	1	0	0	0	0	0	0	0	0	0	1	0	0	1	1	0	0	0	1.19	0	8.8	8.7	0	11.6	0	0	0
188	0	73	0	2	1	0	0	0	0	0	0	0	0	0	0	0	0	0	0	0	1	0	0	0	0.98	0	7.7	6.9	0	35	1	0	0
189	1	72	0	2	1	0	0	0	0	0	0	0	0	0	0	0	0	0	0	0	0	0	1	0	1.06	0	9.8	10.5	0	13.7	0	0	0
190	1	97	1	2	0	1	1	0	0	0	0	0	0	0	0	0	2	0	0	0	1	0	0	0	1.31	0	10.9	10.8	0	30.6	1	0	0
191	1	72	0	2	1	0	0	0	0	0	0	0	0	0	0	0	0	0	0	0	0	0	1	0	1.24	0	9.4	9.3	0	18.9	1	0	0
192	1	74	0	1	1	0	0	0	0	0	0	0	0	0	0	0	0	0	0	1	0	0	0	0	0.99	0	13.4	12.7	0	14.2	0	0	0
193	0	60	0	2	1	0	0	0	0	0	0	0	0	0	0	0	0	0	0	1	0	0	0	0	1.23	0	11.6	11.5	0	24.9	1	0	0
194	1	66	0	3	0	2	1	1	0	0	0	0	0	0	0	0	3	1	0	0	1	0	1	0	1.56	1	8	7.5	0	19.5	1	0	0
